# Supplementary material for: (Furan-2-yl)[(furan-2-yl)carbonyl­disul­fanyl]methanone
Source: Acta Crystallogr Sect E Struct Rep Online. 2011 Oct 29;67(Pt 11):o3055. doi: 10.1107/S160053681104356X (PMC3247447; doi:10.1107/S160053681104356X)
Supplement: Supplementary file 2 [file e-67-o3055-Isup2.hkl]

# 
# h,k,l, Fc-squared, Fo-squared, sigma(Fo-squared) and status flag 
# 
data_I
_shelx_title ' 100210h in Pccn' 
_shelx_refln_list_code          4 
_shelx_F_calc_maximum      150.71 
_exptl_crystal_F_000       520.00 
_reflns_d_resolution_high  0.8406 
 
loop_ 
 _symmetry_equiv_pos_as_xyz 
 'x, y, z' 
 '-x+1/2, -y+1/2, z' 
 '-x, y+1/2, -z+1/2' 
 'x+1/2, -y, -z+1/2' 
 '-x, -y, -z' 
 'x-1/2, y-1/2, -z' 
 'x, -y-1/2, z-1/2' 
 '-x-1/2, y, z-1/2' 
 
_cell_length_a    13.6900 
_cell_length_b     7.9611 
_cell_length_c     9.9042 
_cell_angle_alpha  90.000 
_cell_angle_beta   90.000 
_cell_angle_gamma  90.000 
 
_shelx_F_squared_multiplier     1.000 
 
loop_ 
 _refln_index_h 
 _refln_index_k 
 _refln_index_l 
 _refln_F_squared_calc 
 _refln_F_squared_meas 
 _refln_F_squared_sigma 
 _refln_observed_status 
   2   0   0      518.36      531.18      5.66 o 
   4   0   0      509.26      463.75      5.98 o 
   6   0   0    18108.88    18580.51    221.16 o 
   8   0   0      244.62      177.55      4.64 o 
  10   0   0      441.10      416.15     13.03 o 
  12   0   0        9.71       -0.86      3.13 o 
  14   0   0      978.40      839.81     23.03 o 
  16   0   0       71.54       55.71      8.87 o 
   1   1   0     6675.49     6799.92     74.80 o 
   3   1   0     5372.13     5601.05     76.88 o 
   5   1   0     3209.47     3178.89     24.61 o 
   7   1   0     5133.88     5247.60     36.55 o 
   9   1   0     1589.06     1574.31     20.82 o 
  11   1   0      869.46      863.07     20.73 o 
  13   1   0      107.34      108.74      6.12 o 
  15   1   0      136.21      128.53      7.22 o 
   0   2   0    22363.15    18630.75    219.99 o 
   2   2   0      149.24      174.71      2.74 o 
   4   2   0      905.51      908.15      7.15 o 
   6   2   0     2456.69     2473.00     26.42 o 
   8   2   0        0.79       -1.87      1.25 o 
  10   2   0       13.51        6.66      1.97 o 
  12   2   0       89.37       98.45      5.62 o 
  14   2   0      382.56      380.92     13.63 o 
   1   3   0      154.32      163.11      3.08 o 
   3   3   0      508.26      488.67      5.90 o 
   5   3   0      507.21      502.46      5.25 o 
   7   3   0      920.96      955.89     10.92 o 
   9   3   0      378.08      350.21      6.83 o 
  11   3   0      351.04      358.30      7.56 o 
  13   3   0      187.53      193.38     10.16 o 
  15   3   0       74.05       80.42      6.99 o 
   0   4   0     2080.01     1968.72     29.86 o 
   2   4   0      403.89      422.28      5.96 o 
   4   4   0       99.40      104.09      3.12 o 
   6   4   0     1218.50     1191.06     12.52 o 
   8   4   0      604.28      603.51     10.52 o 
  10   4   0      314.68      320.40     10.50 o 
  12   4   0      301.39      311.08      9.75 o 
  14   4   0      156.53      177.30     12.31 o 
   1   5   0      857.97      824.70     21.35 o 
   3   5   0     1257.26     1322.74     13.44 o 
   5   5   0      996.85     1025.91      9.58 o 
   7   5   0      192.33      185.87      6.78 o 
   9   5   0     1308.45     1284.97     19.77 o 
  11   5   0      137.25      143.76     10.89 o 
  13   5   0       13.28       10.88      3.98 o 
   0   6   0      709.51      673.05     17.21 o 
   2   6   0        5.65        0.96      2.32 o 
   4   6   0       73.47       73.60      4.38 o 
   6   6   0      220.20      196.97      7.02 o 
   8   6   0       86.75       92.21      5.53 o 
  10   6   0      110.05      109.98      6.47 o 
  12   6   0       42.38       43.25      5.60 o 
   1   7   0        3.83       -0.80      2.73 o 
   3   7   0       89.61       84.95      5.27 o 
   5   7   0      129.77      116.14      9.33 o 
   7   7   0        4.73       -3.06      4.01 o 
   9   7   0       43.77       44.08      5.39 o 
   0   8   0      103.62       90.76      8.28 o 
   2   8   0        6.46        1.45      3.33 o 
   4   8   0       50.39       51.84      8.50 o 
   6   8   0        1.12       -6.28      4.28 o 
   8   8   0       19.38       14.53      7.03 o 
   1   9   0        5.99       -0.73      5.33 o 
   3   9   0        0.02        5.07      5.77 o 
   5   9   0        0.12        1.68      5.81 o 
   1   1   1     1881.07     1914.85      9.85 o 
   2   1   1      293.50      300.27      2.41 o 
   3   1   1      206.02      204.19      2.13 o 
   4   1   1     2051.63     2141.85     17.76 o 
   5   1   1       50.76       54.14      1.29 o 
   6   1   1      291.55      292.05      2.65 o 
   7   1   1        5.76        2.63      0.68 o 
   8   1   1        2.82        0.19      0.64 o 
   9   1   1       19.76       19.46      1.40 o 
  10   1   1      159.08      147.20      3.10 o 
  11   1   1       63.74       52.35      2.73 o 
  12   1   1        1.81        1.45      1.88 o 
  13   1   1       26.52       21.70      2.89 o 
  14   1   1       12.06       24.44      3.36 o 
  15   1   1        8.16        2.99      2.81 o 
  16   1   1        0.53       -1.96      2.42 o 
   1   2   1     7826.35     7818.73     73.53 o 
   2   2   1      202.24      217.39      1.94 o 
   3   2   1      527.31      531.48      6.51 o 
   4   2   1      230.27      243.81      4.60 o 
   5   2   1      385.17      401.08      5.65 o 
   6   2   1       16.92       11.90      0.98 o 
   7   2   1      151.04      155.52      2.40 o 
   8   2   1       52.47       62.48      1.76 o 
   9   2   1        2.59        0.93      1.23 o 
  10   2   1      282.38      267.46      5.04 o 
  11   2   1       15.11       17.82      1.86 o 
  12   2   1       23.44       24.78      2.45 o 
  13   2   1      125.90      109.77      4.36 o 
  14   2   1        1.10       -0.46      2.49 o 
  15   2   1        0.43        0.42      2.72 o 
   1   3   1        7.03       10.11      1.67 o 
   2   3   1       22.95       25.28      1.18 o 
   3   3   1      925.55      898.83      5.62 o 
   4   3   1      158.40      185.18      2.29 o 
   5   3   1     1427.96     1517.03      8.64 o 
   6   3   1       94.18      100.12      2.00 o 
   7   3   1       99.10       92.03      2.02 o 
   8   3   1      205.02      202.99      3.51 o 
   9   3   1      173.18      177.13      3.54 o 
  10   3   1        3.39        3.68      1.68 o 
  11   3   1      618.42      587.92      6.96 o 
  12   3   1        0.14       -0.24      1.60 o 
  13   3   1        1.17       -1.64      1.90 o 
  14   3   1       21.79       29.81      4.08 o 
  15   3   1        9.75        5.28      3.44 o 
   1   4   1       22.61       24.74      1.89 o 
   2   4   1      507.59      473.39      4.53 o 
   3   4   1       45.12       48.32      1.65 o 
   4   4   1     2519.08     2626.20     13.64 o 
   5   4   1      318.12      326.05      3.40 o 
   6   4   1       59.76       58.73      1.80 o 
   7   4   1       45.85       45.46      2.08 o 
   8   4   1       11.09        9.48      1.51 o 
   9   4   1        9.30       16.44      2.11 o 
  10   4   1      651.85      637.03     10.67 o 
  11   4   1       24.78       29.01      2.70 o 
  12   4   1       44.45       51.12      3.35 o 
  13   4   1        0.05       -2.92      1.95 o 
  14   4   1       12.20       13.05      3.62 o 
   1   5   1      719.91      718.37      8.18 o 
   2   5   1      143.78      152.91      3.11 o 
   3   5   1      575.08      548.32      5.49 o 
   4   5   1        0.05       -0.10      1.04 o 
   5   5   1      536.85      544.67      6.38 o 
   6   5   1      103.20      107.63      3.62 o 
   7   5   1       38.74       33.51      2.36 o 
   8   5   1       64.10       69.49      3.07 o 
   9   5   1      103.23       99.48      4.17 o 
  10   5   1        0.23        5.54      2.30 o 
  11   5   1      159.54      154.17      5.37 o 
  12   5   1       57.58       59.53      4.25 o 
  13   5   1       10.87        8.76      2.88 o 
   1   6   1       14.76       13.65      2.01 o 
   2   6   1      347.44      345.45      7.30 o 
   3   6   1      126.11      121.74      3.71 o 
   4   6   1      439.98      447.68      6.97 o 
   5   6   1      220.88      216.04      5.00 o 
   6   6   1        1.74       -1.47      1.72 o 
   7   6   1       32.27       37.98      3.12 o 
   8   6   1      116.34      100.10      4.63 o 
   9   6   1       41.55       48.06      5.18 o 
  10   6   1      151.93      161.42      5.34 o 
  11   6   1       73.51       85.73      4.66 o 
  12   6   1        0.99       -3.55      2.42 o 
   1   7   1      536.20      551.68      8.31 o 
   2   7   1       32.64       31.74      2.94 o 
   3   7   1      322.02      314.68      7.47 o 
   4   7   1      130.69      130.93      6.80 o 
   5   7   1      145.82      149.67      7.20 o 
   6   7   1        1.76       -0.56      2.36 o 
   7   7   1       78.64       84.88      4.72 o 
   8   7   1       31.71       28.48      3.84 o 
   9   7   1       62.84       71.26      5.35 o 
  10   7   1       36.70       39.17      4.46 o 
   1   8   1       12.10        9.66      2.50 o 
   2   8   1      254.94      254.74      7.27 o 
   3   8   1        0.10        4.18      4.61 o 
   4   8   1      223.85      224.94      9.03 o 
   5   8   1       14.16       13.85      4.17 o 
   6   8   1       50.12       47.83      5.93 o 
   7   8   1        5.86        9.08      4.26 o 
   8   8   1       66.55       67.02      6.92 o 
   1   9   1      147.11      151.40      6.23 o 
   2   9   1        1.25        3.76      3.91 o 
   3   9   1       62.11       64.44      6.87 o 
   4   9   1        6.81        7.99      4.48 o 
   0   0   2    10323.52    10594.18    121.34 o 
   1   0   2      598.55      502.34     14.23 o 
   2   0   2      613.30      626.89      5.93 o 
   3   0   2      850.87      948.86      8.30 o 
   4   0   2      148.70      146.09      2.37 o 
   5   0   2      469.33      481.92      9.54 o 
   6   0   2     2968.84     3153.02     20.58 o 
   7   0   2       30.22       46.59      1.92 o 
   8   0   2      388.94      361.46      5.00 o 
   9   0   2        7.84        4.92      2.02 o 
  10   0   2        6.55        2.78      1.60 o 
  11   0   2       11.32       12.44      3.17 o 
  12   0   2      242.85      276.26     23.22 o 
  13   0   2      294.63      320.66     19.28 o 
  14   0   2      163.86      151.23      7.42 o 
  15   0   2       76.83       84.26      6.55 o 
  16   0   2       11.54        9.72      4.46 o 
   0   1   2     9706.23     9592.12    425.94 o 
   1   1   2     5698.98     5982.50     85.13 o 
   2   1   2     5781.08     6091.19     31.79 o 
   3   1   2      231.23      235.58      2.45 o 
   4   1   2       56.07       56.31      1.11 o 
   5   1   2     2831.78     2901.22     15.33 o 
   6   1   2      141.41      142.60      1.93 o 
   7   1   2     1021.45     1058.91      6.47 o 
   8   1   2     2120.96     2192.34     12.52 o 
   9   1   2      421.07      430.03      4.61 o 
  10   1   2        1.08       -0.11      1.16 o 
  11   1   2      234.20      216.81      4.50 o 
  12   1   2      568.81      545.03      8.48 o 
  13   1   2       63.81       76.74      3.93 o 
  14   1   2       14.36       19.99      3.28 o 
  15   1   2      149.41      150.24      5.48 o 
   0   2   2    22714.23    21511.25   1162.04 o 
   1   2   2     8175.17     8028.03     99.08 o 
   2   2   2       57.84       57.57      1.30 o 
   3   2   2       35.04       41.22      1.16 o 
   4   2   2      209.00      224.73      2.45 o 
   5   2   2     1458.28     1507.56      9.71 o 
   6   2   2     4174.57     4403.83     39.23 o 
   7   2   2      818.20      750.93      5.98 o 
   8   2   2      320.37      303.90      3.73 o 
   9   2   2      492.30      484.38      5.63 o 
  10   2   2      136.96      125.30      3.17 o 
  11   2   2       46.90       51.01      2.60 o 
  12   2   2      133.90      142.14      4.35 o 
  13   2   2      149.15      139.02      5.14 o 
  14   2   2      271.20      257.22      6.57 o 
  15   2   2      124.54      125.28      5.43 o 
   0   3   2     3755.82     3938.53     49.08 o 
   1   3   2      831.16      831.61      7.60 o 
   2   3   2     1736.44     1806.09     11.62 o 
   3   3   2     1835.06     1975.73     11.59 o 
   4   3   2        6.18        4.60      0.68 o 
   5   3   2     1533.15     1601.07      9.08 o 
   6   3   2     1240.74     1277.50     10.83 o 
   7   3   2      468.61      450.45      4.51 o 
   8   3   2     1012.55     1041.80      9.30 o 
   9   3   2     1199.98     1211.78      9.87 o 
  10   3   2        5.61        5.88      1.60 o 
  11   3   2      388.92      379.37      5.60 o 
  12   3   2       20.66       24.69      2.59 o 
  13   3   2       25.43       26.19      3.13 o 
  14   3   2       45.70       45.61      6.68 o 
  15   3   2      100.54      118.49      6.05 o 
   0   4   2     4640.96     4576.93     51.04 o 
   1   4   2      950.65      963.00      8.03 o 
   2   4   2       23.83       24.30      2.93 o 
   3   4   2      203.23      214.98      3.07 o 
   4   4   2        8.83       12.27      1.23 o 
   5   4   2      104.30       84.62      2.08 o 
   6   4   2      742.07      755.39      7.57 o 
   7   4   2      289.45      277.19      5.22 o 
   8   4   2       60.97       61.59      3.59 o 
   9   4   2       39.41       38.37      2.72 o 
  10   4   2       92.35       80.13      3.33 o 
  11   4   2        7.49        9.53      2.17 o 
  12   4   2       21.14       24.21      2.82 o 
  13   4   2       37.37       39.08      3.33 o 
  14   4   2      156.76      151.37      6.65 o 
   0   5   2      197.06      199.89      6.00 o 
   1   5   2        1.31       -0.58      1.20 o 
   2   5   2        0.08       -1.04      0.96 o 
   3   5   2      316.70      319.11      4.48 o 
   4   5   2      163.50      153.87      2.98 o 
   5   5   2       50.31       47.66      2.60 o 
   6   5   2       79.33       76.88      3.70 o 
   7   5   2      189.63      183.28      4.79 o 
   8   5   2        0.58       -1.81      1.53 o 
   9   5   2      198.96      201.22      4.96 o 
  10   5   2      127.08      127.63      4.43 o 
  11   5   2      104.00      102.34      3.94 o 
  12   5   2        0.63       -1.48      2.23 o 
  13   5   2       28.42       28.27      3.63 o 
   0   6   2      260.05      237.95     12.35 o 
   1   6   2      213.69      214.92      5.37 o 
   2   6   2        7.11        4.14      1.74 o 
   3   6   2      134.23      134.94      3.96 o 
   4   6   2       16.08       15.18      2.64 o 
   5   6   2        1.84        1.12      1.81 o 
   6   6   2       63.62       67.38      4.12 o 
   7   6   2      198.11      188.76      5.14 o 
   8   6   2        1.53        0.00      2.05 o 
   9   6   2       50.76       53.64      3.88 o 
  10   6   2       17.67       17.89      3.08 o 
  11   6   2       23.39       23.64      3.44 o 
  12   6   2        8.32        9.84      3.33 o 
   0   7   2       83.96       77.04      4.99 o 
   1   7   2       21.38       12.95      2.50 o 
   2   7   2       67.95       66.00      3.41 o 
   3   7   2       22.68       15.04      3.01 o 
   4   7   2        2.96        2.32      3.29 o 
   5   7   2       18.29       16.43      4.03 o 
   6   7   2       75.57       80.67      6.72 o 
   7   7   2       26.33       27.57      3.81 o 
   8   7   2       80.78       82.88      5.11 o 
   9   7   2       28.91       32.99      4.21 o 
  10   7   2        0.02        2.67      3.53 o 
   0   8   2      104.90       95.97      5.84 o 
   1   8   2       33.97       32.80      3.22 o 
   2   8   2        4.88        3.99      2.82 o 
   3   8   2        0.63        1.03      3.60 o 
   4   8   2        2.76       -0.09      3.60 o 
   5   8   2        0.17        0.05      3.61 o 
   6   8   2       28.32       21.14      4.89 o 
   7   8   2        4.63        1.51      3.81 o 
   8   8   2        0.92        0.67      3.98 o 
   0   9   2       55.57       70.92      9.67 o 
   1   9   2        0.54        0.13      2.84 o 
   2   9   2        1.54       -2.05      3.58 o 
   3   9   2        0.85        1.48      3.71 o 
   4   9   2       23.13       22.33      5.31 o 
   1   1   3     3687.74     3953.49     48.65 o 
   2   1   3     2841.22     2975.21     34.04 o 
   3   1   3      822.58      855.53      8.71 o 
   4   1   3       74.71       56.16      1.30 o 
   5   1   3     1156.29     1238.55     10.94 o 
   6   1   3      192.50      198.89      2.41 o 
   7   1   3        1.23        2.74      0.76 o 
   8   1   3      268.38      283.17      3.72 o 
   9   1   3        2.18        1.23      1.11 o 
  10   1   3       48.95       47.62      2.32 o 
  11   1   3       40.30       35.93      2.54 o 
  12   1   3       45.83       47.90      3.08 o 
  13   1   3      104.96      105.64      4.46 o 
  14   1   3        0.85       -3.62      2.41 o 
  15   1   3        0.40        0.66      2.79 o 
   1   2   3      291.10      313.91      3.45 o 
   2   2   3       16.93       14.45      1.02 o 
   3   2   3      994.28     1018.95      7.91 o 
   4   2   3     1011.27     1073.13      9.02 o 
   5   2   3       74.31       69.74      1.86 o 
   6   2   3      529.17      570.83      4.54 o 
   7   2   3       20.63       20.87      1.41 o 
   8   2   3        5.57        9.49      1.30 o 
   9   2   3      131.74      125.15      3.34 o 
  10   2   3      273.52      259.28      4.39 o 
  11   2   3        6.65        3.25      1.68 o 
  12   2   3       12.56       18.41      2.34 o 
  13   2   3        5.77        2.30      2.09 o 
  14   2   3        0.18       -4.04      2.69 o 
  15   2   3        0.26        4.41      3.47 o 
   1   3   3     1095.90     1166.60     13.34 o 
   2   3   3     2013.08     2083.96     13.33 o 
   3   3   3       20.45       21.25      1.33 o 
   4   3   3       30.51       15.62      1.14 o 
   5   3   3        0.37        0.46      0.71 o 
   6   3   3        4.31        4.44      1.05 o 
   7   3   3      169.48      165.69      5.04 o 
   8   3   3      418.10      418.26      5.62 o 
   9   3   3        1.35       -1.82      1.21 o 
  10   3   3       13.87        8.62      1.85 o 
  11   3   3        0.17        0.35      1.66 o 
  12   3   3       27.62       27.03      3.16 o 
  13   3   3       22.48       28.49      3.25 o 
  14   3   3        0.04        2.26      3.22 o 
   1   4   3      386.78      374.38      6.22 o 
   2   4   3        0.34        0.38      0.88 o 
   3   4   3      114.71      113.19      2.74 o 
   4   4   3       16.68       23.99      1.49 o 
   5   4   3      191.62      173.67      3.50 o 
   6   4   3       44.98       55.47      2.96 o 
   7   4   3       31.92       42.35      7.42 o 
   8   4   3      148.01      134.35      3.70 o 
   9   4   3      165.32      150.80      4.04 o 
  10   4   3       32.24       25.31      2.55 o 
  11   4   3       11.02       16.67      2.36 o 
  12   4   3        9.69        9.51      2.33 o 
  13   4   3       10.87        7.82      2.91 o 
  14   4   3       26.58       23.94      3.53 o 
   1   5   3       67.60       56.87      2.61 o 
   2   5   3      262.87      252.58      4.84 o 
   3   5   3      311.96      290.64      5.16 o 
   4   5   3      351.35      349.06      5.62 o 
   5   5   3      160.98      153.22      3.61 o 
   6   5   3       83.47       75.10      2.84 o 
   7   5   3       14.85       10.86      2.14 o 
   8   5   3       33.85       37.25      2.84 o 
   9   5   3       82.56       77.95      3.53 o 
  10   5   3      112.94      108.80      3.96 o 
  11   5   3       69.88       77.91      3.89 o 
  12   5   3       66.94       67.28      4.22 o 
  13   5   3        0.18       -3.69      2.46 o 
   1   6   3        1.84        1.22      1.69 o 
   2   6   3      373.81      371.35      6.39 o 
   3   6   3      417.67      420.92      8.17 o 
   4   6   3      543.50      546.51      9.49 o 
   5   6   3      179.65      194.01      5.83 o 
   6   6   3       20.51       17.15      4.02 o 
   7   6   3       60.46       58.14      4.48 o 
   8   6   3        0.57       -1.22      2.49 o 
   9   6   3       96.75       96.42      6.41 o 
  10   6   3      138.13      143.38      6.25 o 
  11   6   3      128.85      146.17      6.40 o 
   1   7   3       67.14       58.10      3.43 o 
   2   7   3       27.76       35.04      3.58 o 
   3   7   3       80.49       72.70      6.58 o 
   4   7   3      148.44      150.50      5.63 o 
   5   7   3      289.90      279.37      9.61 o 
   6   7   3       93.59      102.59      8.78 o 
   7   7   3        0.02       -0.91      4.66 o 
   8   7   3        2.97       -1.91      2.73 o 
   9   7   3       37.19       45.62      4.80 o 
  10   7   3       82.84       94.95      6.73 o 
   1   8   3       44.96       42.09      5.11 o 
   2   8   3       28.02       25.82      3.69 o 
   3   8   3      184.55      199.08      6.83 o 
   4   8   3      109.15      102.37      6.85 o 
   5   8   3       13.47       11.45      4.34 o 
   6   8   3       20.34        8.96      5.12 o 
   7   8   3       11.91       10.14      4.40 o 
   1   9   3        2.60       -0.52      2.93 o 
   2   9   3       31.27       45.17      6.15 o 
   0   0   4      231.93      229.87      7.11 o 
   1   0   4     3985.39     3873.20     99.46 o 
   2   0   4      324.27      317.34     29.25 o 
   3   0   4     1034.83     1132.93     21.38 o 
   4   0   4      480.27      485.37      6.46 o 
   5   0   4      693.88      690.12     14.69 o 
   6   0   4      256.92      294.44      5.21 o 
   7   0   4     2731.31     2769.30     53.43 o 
   8   0   4        4.17       11.86      1.73 o 
   9   0   4     1260.50     1263.30     14.39 o 
  10   0   4        0.03       -0.93      2.21 o 
  11   0   4        7.31        6.51      2.21 o 
  12   0   4      255.33      266.87     19.27 o 
  13   0   4      589.47      588.72     13.68 o 
  14   0   4        3.99        5.95      4.02 o 
  15   0   4      128.28      135.32      7.75 o 
   0   1   4     1151.41     1192.37     46.18 o 
   1   1   4        8.84        7.11      1.24 o 
   2   1   4     3899.11     4033.80     46.92 o 
   3   1   4      222.84      255.84      3.87 o 
   4   1   4      235.01      206.46      3.84 o 
   5   1   4      880.50      898.80      6.35 o 
   6   1   4     1091.18     1077.23      7.94 o 
   7   1   4      188.74      207.62      4.94 o 
   8   1   4     1939.79     2013.34     16.50 o 
   9   1   4      398.38      405.60      4.83 o 
  10   1   4       36.60       36.25      3.14 o 
  11   1   4      142.89      127.74      3.79 o 
  12   1   4      201.36      196.94      4.85 o 
  13   1   4        3.03        9.96      2.80 o 
  14   1   4      192.83      222.22      7.41 o 
  15   1   4       46.92       57.78      4.59 o 
   0   2   4     1215.10     1255.01     30.75 o 
   1   2   4     2292.43     2269.76     20.23 o 
   2   2   4      425.73      473.10      5.43 o 
   3   2   4       79.55       77.89      2.53 o 
   4   2   4      108.93      112.09      2.24 o 
   5   2   4      179.72      136.17      2.26 o 
   6   2   4      705.58      737.86      6.49 o 
   7   2   4     1303.75     1319.29      9.76 o 
   8   2   4      340.52      357.88      5.44 o 
   9   2   4       27.08       23.65      1.75 o 
  10   2   4       46.08       43.25      2.40 o 
  11   2   4       19.48       13.30      2.20 o 
  12   2   4       57.69       61.52      5.87 o 
  13   2   4      415.81      415.20      8.21 o 
  14   2   4       11.01        8.03      3.51 o 
   0   3   4       97.17       97.00      3.73 o 
   1   3   4     1173.65     1232.70     11.91 o 
   2   3   4     2441.41     2502.62     15.94 o 
   3   3   4        6.93        6.00      1.10 o 
   4   3   4      474.01      459.44      5.70 o 
   5   3   4      261.91      260.08      3.15 o 
   6   3   4      326.32      318.67      6.11 o 
   7   3   4      102.86      104.26      3.02 o 
   8   3   4      863.91      844.02      9.01 o 
   9   3   4       78.82       76.62      3.08 o 
  10   3   4       51.73       44.43      2.88 o 
  11   3   4        0.27       -1.56      1.66 o 
  12   3   4      174.69      176.39      6.36 o 
  13   3   4        1.32       -0.33      2.41 o 
  14   3   4       13.77       15.29      3.21 o 
   0   4   4      542.71      588.03     10.36 o 
   1   4   4     2795.94     2882.88     21.19 o 
   2   4   4      207.31      197.71      3.42 o 
   3   4   4      360.76      380.24      4.88 o 
   4   4   4       56.70       59.17      2.29 o 
   5   4   4      442.61      417.50      6.29 o 
   6   4   4      177.62      190.62      4.01 o 
   7   4   4      507.73      513.47      6.73 o 
   8   4   4        9.96        6.78      2.04 o 
   9   4   4       14.67       11.71      2.09 o 
  10   4   4       20.66       20.77      2.48 o 
  11   4   4       60.40       50.83      3.30 o 
  12   4   4        0.00       -2.34      2.10 o 
  13   4   4      108.87       99.47      4.66 o 
   0   5   4      499.13      470.30     11.85 o 
   1   5   4        1.24        1.16      1.43 o 
   2   5   4      525.77      532.53      9.11 o 
   3   5   4      106.08      109.95      3.50 o 
   4   5   4        2.74        1.84      1.96 o 
   5   5   4        9.47        9.81      2.66 o 
   6   5   4      535.17      502.39     15.94 o 
   7   5   4        7.01        8.07      2.16 o 
   8   5   4      473.34      493.80     10.20 o 
   9   5   4       43.31       47.21      3.61 o 
  10   5   4        9.01        9.50      2.33 o 
  11   5   4        4.02        5.66      2.42 o 
  12   5   4       48.48       56.23      3.90 o 
   0   6   4      256.07      245.75      7.58 o 
   1   6   4      576.45      571.33      8.24 o 
   2   6   4      165.89      167.43      4.57 o 
   3   6   4       21.86       21.45      3.03 o 
   4   6   4       60.27       56.67      4.44 o 
   5   6   4      182.65      183.94      5.86 o 
   6   6   4       67.56       66.97      5.85 o 
   7   6   4       44.33       45.41      5.15 o 
   8   6   4        3.87        0.88      2.61 o 
   9   6   4        1.88       -0.23      2.25 o 
  10   6   4       11.38       15.28      3.81 o 
  11   6   4        9.71       14.83      3.82 o 
   0   7   4        3.28        0.31      2.72 o 
   1   7   4       14.83       11.82      2.27 o 
   2   7   4       18.93       16.19      3.01 o 
   3   7   4        0.88       -0.12      2.24 o 
   4   7   4        1.56       -0.63      2.54 o 
   5   7   4        1.26       -0.67      3.22 o 
   6   7   4       13.58        9.92      3.82 o 
   7   7   4        0.79       -3.40      3.23 o 
   8   7   4       52.74       70.13      6.81 o 
   9   7   4        7.13        6.31      4.21 o 
   0   8   4        0.00       -2.59      2.93 o 
   1   8   4        0.45       -3.69      2.46 o 
   2   8   4        1.63       -1.29      2.74 o 
   3   8   4        1.56       -0.77      3.00 o 
   4   8   4       24.05       20.68      4.49 o 
   5   8   4        4.06        1.79      3.72 o 
   6   8   4        0.52       -5.11      3.41 o 
   1   1   5        5.06        3.66      1.03 o 
   2   1   5        2.80        1.40      0.91 o 
   3   1   5       74.39       79.18      2.48 o 
   4   1   5       70.79       76.13      2.42 o 
   5   1   5        1.18       -0.49      0.85 o 
   6   1   5      318.06      315.55      3.80 o 
   7   1   5        0.00        5.77      1.64 o 
   8   1   5       10.63       10.13      1.63 o 
   9   1   5       17.84       17.20      1.81 o 
  10   1   5        1.70       -0.08      1.29 o 
  11   1   5       11.42        7.66      2.17 o 
  12   1   5       15.05       16.58      2.47 o 
  13   1   5        1.20       11.51      3.04 o 
  14   1   5        2.76       -0.18      4.38 o 
   1   2   5       51.31       49.84      2.20 o 
   2   2   5     1250.24     1340.21     28.11 o 
   3   2   5      152.86      151.94      2.99 o 
   4   2   5       93.83      106.96      2.59 o 
   5   2   5        0.02       -1.06      0.90 o 
   6   2   5        0.18       -1.56      1.04 o 
   7   2   5        8.94        8.22      1.42 o 
   8   2   5      218.33      222.65      3.72 o 
   9   2   5      112.84       96.63      2.67 o 
  10   2   5      223.35      221.13      5.52 o 
  11   2   5       14.33       12.72      2.65 o 
  12   2   5        9.89        3.87      2.91 o 
  13   2   5       12.29       10.18      2.89 o 
  14   2   5        1.87       -0.73      3.14 o 
   1   3   5      195.13      203.82      3.46 o 
   2   3   5     1230.43     1211.40      9.79 o 
   3   3   5       21.41       21.37      1.66 o 
   4   3   5      936.82      929.78      9.31 o 
   5   3   5       61.76       57.82      2.32 o 
   6   3   5        7.93        5.76      1.64 o 
   7   3   5       51.24       50.17      3.27 o 
   8   3   5       47.97       45.58      4.31 o 
   9   3   5       42.48       39.34      2.47 o 
  10   3   5       90.43       78.51      3.37 o 
  11   3   5       14.72        8.85      2.57 o 
  12   3   5       49.29       52.23      4.03 o 
  13   3   5        0.30        2.79      2.64 o 
   1   4   5       14.51       17.78      4.14 o 
   2   4   5      131.27      121.41      3.57 o 
   3   4   5     1496.99     1554.44     21.62 o 
   4   4   5       15.89       16.19      1.75 o 
   5   4   5      436.14      451.72      6.80 o 
   6   4   5       27.92       27.92      3.07 o 
   7   4   5       51.77       54.49      2.87 o 
   8   4   5        9.18        8.13      1.89 o 
   9   4   5      202.70      199.65      5.40 o 
  10   4   5        0.10       -2.69      1.79 o 
  11   4   5      163.78      164.44      4.79 o 
  12   4   5        0.59        0.02      2.47 o 
  13   4   5       12.21        7.52      3.02 o 
   1   5   5      118.97      106.74      3.64 o 
   2   5   5      396.86      392.73      7.93 o 
   3   5   5       20.43       22.58      2.42 o 
   4   5   5      303.25      308.06      7.72 o 
   5   5   5       88.68       77.02      4.15 o 
   6   5   5       90.82       92.44      4.41 o 
   7   5   5        0.52       -1.48      1.97 o 
   8   5   5       69.00       65.63      7.14 o 
   9   5   5        2.59       -1.91      2.52 o 
  10   5   5       63.92       74.83      4.66 o 
  11   5   5        6.35        4.53      2.41 o 
   1   6   5        1.98       -0.80      1.69 o 
   2   6   5       34.40       30.37      2.85 o 
   3   6   5      185.80      197.49      6.05 o 
   4   6   5       17.38       11.11      2.69 o 
   5   6   5       27.49       31.86      3.64 o 
   6   6   5       14.83       13.24      3.03 o 
   7   6   5        0.47        0.68      3.14 o 
   8   6   5        6.50        3.96      3.75 o 
   9   6   5       82.83       90.69      7.02 o 
  10   6   5       26.02       27.02      3.54 o 
   1   7   5       58.71       56.56      3.75 o 
   2   7   5       87.90       90.02      4.73 o 
   3   7   5       10.20        8.13      3.01 o 
   4   7   5       68.65       77.19      5.04 o 
   5   7   5        6.19        6.39      3.91 o 
   6   7   5       66.41       68.96      6.51 o 
   7   7   5        8.04        3.28      3.82 o 
   8   7   5       55.32       64.94      6.82 o 
   1   8   5       27.16       21.17      3.66 o 
   2   8   5       18.04       12.62      3.40 o 
   3   8   5      162.07      177.54      6.80 o 
   4   8   5        0.40       -0.24      3.65 o 
   5   8   5       77.38       78.47      9.31 o 
   0   0   6      176.53      165.25      7.62 o 
   1   0   6     4664.28     4904.36     45.79 o 
   2   0   6        0.06        1.55      1.69 o 
   3   0   6      107.76      111.61      4.19 o 
   4   0   6      233.07      221.88      8.85 o 
   5   0   6       60.95       40.36      3.39 o 
   6   0   6        3.86        4.21      2.19 o 
   7   0   6     3023.36     3176.76     24.64 o 
   8   0   6        5.61       15.23      4.76 o 
   9   0   6        0.38       -1.74      1.92 o 
  10   0   6       32.11       26.78      3.18 o 
  11   0   6      156.18      158.20      7.58 o 
  12   0   6        1.36       -0.99      2.58 o 
  13   0   6      370.96      387.91     11.59 o 
  14   0   6        4.29        4.44      4.10 o 
   0   1   6      721.37      713.90     20.03 o 
   1   1   6      215.89      215.02      4.25 o 
   2   1   6     1740.10     1782.95     15.79 o 
   3   1   6       33.67       38.64      2.16 o 
   4   1   6      271.43      235.33      4.89 o 
   5   1   6       47.72       44.35      2.76 o 
   6   1   6      525.69      532.51      6.37 o 
   7   1   6      149.72      164.23      6.33 o 
   8   1   6     1036.65     1077.25     11.18 o 
   9   1   6       55.48       54.57      2.72 o 
  10   1   6        0.37       -1.26      1.37 o 
  11   1   6        0.07       -2.23      1.49 o 
  12   1   6       75.41       78.95      4.32 o 
  13   1   6        0.04        3.19      2.71 o 
   0   2   6      873.18      843.10     28.36 o 
   1   2   6      880.03      849.28     20.58 o 
   2   2   6      241.13      226.23     10.50 o 
   3   2   6       15.06       12.23      1.69 o 
   4   2   6      115.07      110.99      2.89 o 
   5   2   6      170.97      151.65      3.60 o 
   6   2   6       80.43       69.19      3.57 o 
   7   2   6      810.02      812.16     15.90 o 
   8   2   6       95.59       97.53      3.32 o 
   9   2   6        2.33        0.47      1.50 o 
  10   2   6       29.86       31.23      2.69 o 
  11   2   6        1.79        1.27      2.13 o 
  12   2   6        0.12       -3.27      2.18 o 
  13   2   6      189.40      193.20      6.10 o 
   0   3   6      402.42      390.35      8.78 o 
   1   3   6       94.02       90.68      3.21 o 
   2   3   6      363.80      363.93      5.08 o 
   3   3   6      247.66      267.27      4.40 o 
   4   3   6      163.12      151.21      3.42 o 
   5   3   6        0.22       -1.39      1.32 o 
   6   3   6      270.51      250.05      8.70 o 
   7   3   6      408.90      415.00      8.54 o 
   8   3   6      266.34      283.31      6.97 o 
   9   3   6      120.57      126.48      4.18 o 
  10   3   6        0.27       -1.36      1.87 o 
  11   3   6        3.64        1.63      2.39 o 
  12   3   6       69.81       68.02      4.46 o 
  13   3   6       21.73       27.90      3.75 o 
   0   4   6       23.35       23.16      3.39 o 
   1   4   6      419.54      417.60      6.79 o 
   2   4   6       48.41       57.62      3.11 o 
   3   4   6      106.38      102.49      3.65 o 
   4   4   6       35.01       34.12      3.21 o 
   5   4   6      186.81      177.36      5.55 o 
   6   4   6        3.53       -0.12      2.06 o 
   7   4   6      363.36      372.08      6.79 o 
   8   4   6       11.75       12.04      2.38 o 
   9   4   6      114.67      119.35      6.19 o 
  10   4   6       55.24       52.96      3.60 o 
  11   4   6       12.44        8.99      2.63 o 
  12   4   6        0.70        2.05      2.73 o 
   0   5   6       32.13       30.93      3.83 o 
   1   5   6      101.44       95.29      3.76 o 
   2   5   6      813.03      828.52     10.37 o 
   3   5   6      102.61      106.46      5.28 o 
   4   5   6      240.90      222.60      6.37 o 
   5   5   6       39.36       36.59      3.66 o 
   6   5   6       32.66       40.53      3.76 o 
   7   5   6       66.84       71.10      4.48 o 
   8   5   6      186.63      195.17      8.28 o 
   9   5   6       34.13       46.52      5.58 o 
  10   5   6       14.75       17.82      3.71 o 
  11   5   6       18.87       18.15      3.31 o 
   0   6   6        1.22        2.13      2.63 o 
   1   6   6       58.81       64.68      3.55 o 
   2   6   6       33.38       33.57      3.54 o 
   3   6   6        2.64        1.11      2.33 o 
   4   6   6       51.71       55.75      4.40 o 
   5   6   6        5.10        6.39      2.71 o 
   6   6   6        0.25       -3.06      2.33 o 
   7   6   6       74.93       76.81      5.92 o 
   8   6   6        1.42        2.84      4.51 o 
   9   6   6        2.48        3.83      3.78 o 
   0   7   6       30.96       32.90      4.62 o 
   1   7   6       16.58       12.15      3.15 o 
   2   7   6       58.77       66.17      4.78 o 
   3   7   6       18.11       15.38      3.45 o 
   4   7   6       42.25       41.47      4.48 o 
   5   7   6        6.42        7.61      3.32 o 
   6   7   6        0.21       -5.02      3.35 o 
   7   7   6       42.73       46.98      6.12 o 
   0   8   6       73.91       70.21      9.41 o 
   1   8   6        2.12        1.48      2.93 o 
   2   8   6       21.90       19.58      4.04 o 
   1   1   7        7.93       11.00      1.68 o 
   2   1   7       14.34       18.62      1.93 o 
   3   1   7      136.73      133.56      3.68 o 
   4   1   7      160.42      159.57      4.03 o 
   5   1   7      106.96       93.94      5.78 o 
   6   1   7       15.91       13.37      1.88 o 
   7   1   7       72.09       82.62      3.54 o 
   8   1   7        3.69        3.37      1.73 o 
   9   1   7        5.34        3.79      2.05 o 
  10   1   7      120.17      118.77      4.01 o 
  11   1   7       37.15       35.12      3.13 o 
  12   1   7        1.58       -3.55      2.37 o 
   1   2   7        1.38       -0.27      1.22 o 
   2   2   7       14.44       17.86      2.31 o 
   3   2   7      304.52      298.30      8.54 o 
   4   2   7        4.81        4.38      1.40 o 
   5   2   7       12.31       13.55      1.80 o 
   6   2   7      243.29      232.38      5.28 o 
   7   2   7        4.17        5.18      1.95 o 
   8   2   7        1.83        2.87      1.96 o 
   9   2   7        5.02        2.58      1.85 o 
  10   2   7        1.87       -1.02      2.17 o 
  11   2   7       77.39       79.36      4.73 o 
  12   2   7       64.59       74.02      4.81 o 
   1   3   7        1.97        0.84      1.53 o 
   2   3   7        1.53        2.27      1.64 o 
   3   3   7       54.95       56.56      2.98 o 
   4   3   7      266.22      249.06      8.60 o 
   5   3   7        6.39        3.79      1.79 o 
   6   3   7       60.72       61.38      3.01 o 
   7   3   7        1.81        2.27      2.40 o 
   8   3   7        0.04       -3.61      2.41 o 
   9   3   7        0.79       -0.78      2.07 o 
  10   3   7      178.69      176.11      6.41 o 
  11   3   7        8.49        7.82      2.84 o 
  12   3   7       12.95       14.37      3.92 o 
   1   4   7       19.62       15.93      2.51 o 
   2   4   7       24.76       19.20      2.51 o 
   3   4   7      451.96      457.63     10.63 o 
   4   4   7        0.28       -0.79      2.00 o 
   5   4   7        1.40       -0.26      2.05 o 
   6   4   7        4.00        3.91      2.29 o 
   7   4   7        2.59        1.62      2.41 o 
   8   4   7        0.22        0.07      2.37 o 
   9   4   7       37.36       35.87      8.10 o 
  10   4   7       20.39       18.09      3.70 o 
  11   4   7       37.58       45.37      4.80 o 
   1   5   7       98.28       99.65      3.94 o 
   2   5   7      161.77      155.76      4.79 o 
   3   5   7       18.35       21.76      3.40 o 
   4   5   7      104.32      103.79      4.89 o 
   5   5   7       40.16       32.75      3.77 o 
   6   5   7       13.71       11.44      3.86 o 
   7   5   7        6.30        2.43      2.71 o 
   8   5   7       43.62       43.46      5.59 o 
   9   5   7        6.26        9.48      4.27 o 
   1   6   7       34.93       35.80      3.83 o 
   2   6   7       71.10       80.32      4.61 o 
   3   6   7      221.75      226.55      7.14 o 
   4   6   7      142.52      148.65      6.05 o 
   5   6   7       64.70       67.83      5.18 o 
   6   6   7        6.17        2.71      2.95 o 
   7   6   7        1.45       -3.24      3.37 o 
   8   6   7        3.43       -1.06      3.79 o 
   1   7   7        7.58        7.02      3.14 o 
   2   7   7      226.82      233.90      7.61 o 
   3   7   7      138.86      159.12      6.62 o 
   4   7   7       69.60       87.37      5.72 o 
   5   7   7        2.73       -2.17      2.87 o 
   0   0   8      971.10      996.06     22.48 o 
   1   0   8      199.08      194.54      6.77 o 
   2   0   8      137.46      134.21     11.49 o 
   3   0   8       38.00       32.78      9.04 o 
   4   0   8      232.08      214.21      8.46 o 
   5   0   8       95.25       80.18      4.70 o 
   6   0   8      263.20      252.45      7.63 o 
   7   0   8      173.74      204.73     11.14 o 
   8   0   8       19.73       26.06      4.41 o 
   9   0   8       59.36       64.90      5.96 o 
  10   0   8       10.45       13.33      4.18 o 
  11   0   8       11.71       16.42      4.66 o 
   0   1   8      419.87      433.53     10.01 o 
   1   1   8      234.01      210.22      8.57 o 
   2   1   8      135.02      115.11      3.71 o 
   3   1   8      186.77      196.29      7.00 o 
   4   1   8      231.32      209.86      5.85 o 
   5   1   8      287.47      277.59     10.03 o 
   6   1   8       79.40       81.05      4.73 o 
   7   1   8      216.44      233.21      6.40 o 
   8   1   8       51.46       55.49      4.26 o 
   9   1   8      172.19      192.21      8.53 o 
  10   1   8       12.82       14.01      2.98 o 
  11   1   8       86.00       87.88      4.60 o 
   0   2   8      692.99      695.10     53.63 o 
   1   2   8      460.39      422.90     18.32 o 
   2   2   8      330.88      313.80     16.09 o 
   3   2   8        2.57        0.19      1.69 o 
   4   2   8       92.96       90.03      5.27 o 
   5   2   8       25.55       23.43      3.46 o 
   6   2   8      200.81      212.74      5.87 o 
   7   2   8      544.12      577.92      8.98 o 
   8   2   8      134.88      139.70      5.81 o 
   9   2   8        0.46       -0.07      2.18 o 
  10   2   8       23.39       27.27      3.35 o 
  11   2   8        1.30        0.48      2.97 o 
   0   3   8       36.24       41.92      4.33 o 
   1   3   8      289.15      295.59      6.10 o 
   2   3   8      466.92      474.93      9.81 o 
   3   3   8       14.30       20.46      2.40 o 
   4   3   8      125.98      113.98     11.53 o 
   5   3   8       31.02       35.38      3.40 o 
   6   3   8       16.41       25.61      3.19 o 
   7   3   8      255.17      273.00     15.73 o 
   8   3   8      154.71      162.60      5.92 o 
   9   3   8       34.18       41.00      4.31 o 
  10   3   8       15.94       13.80      3.55 o 
   0   4   8      151.18      168.23      8.18 o 
   1   4   8        1.05       -2.45      1.71 o 
   2   4   8       17.68       19.63      2.57 o 
   3   4   8       19.71       18.31      3.01 o 
   4   4   8        1.52        0.23      2.12 o 
   5   4   8       14.25       10.57      2.79 o 
   6   4   8       81.47       83.11      4.63 o 
   7   4   8      122.38      124.89      5.41 o 
   8   4   8       76.58       86.69      4.81 o 
   9   4   8        7.50        7.10      2.72 o 
   0   5   8       54.87       61.43      7.02 o 
   1   5   8       65.37       77.38      3.90 o 
   2   5   8       15.01       17.18      3.19 o 
   3   5   8        0.18       -0.27      2.34 o 
   4   5   8       14.14        5.05      2.88 o 
   5   5   8        9.97        7.90      3.03 o 
   6   5   8        7.58        2.47      2.60 o 
   7   5   8       68.42       79.33      5.12 o 
   8   5   8        1.24        1.84      3.84 o 
   0   6   8      158.46      180.61      7.98 o 
   1   6   8       12.61        6.61      3.15 o 
   2   6   8        0.12       -3.53      2.59 o 
   3   6   8       13.45        8.36      3.29 o 
   4   6   8       11.34        6.35      3.23 o 
   5   6   8        0.00        0.14      2.90 o 
   6   6   8       51.97       57.96      5.31 o 
   1   1   9       33.89       33.89      2.76 o 
   2   1   9       24.33       19.94      2.31 o 
   3   1   9       24.38       28.48      2.75 o 
   4   1   9       10.06        7.07      2.06 o 
   5   1   9        8.71        3.91      1.83 o 
   6   1   9       72.56       75.83      3.77 o 
   7   1   9        1.44        2.47      2.24 o 
   8   1   9        0.66        1.49      2.72 o 
   9   1   9        1.82        0.37      2.70 o 
  10   1   9        0.36       -3.73      2.48 o 
   1   2   9       41.66       47.77      2.99 o 
   2   2   9       47.26       46.25      4.36 o 
   3   2   9       10.29        9.32      2.46 o 
   4   2   9        0.47       -1.38      1.73 o 
   5   2   9       45.97       49.37      3.54 o 
   6   2   9        0.01       -1.64      2.18 o 
   7   2   9       47.25       61.41      4.10 o 
   8   2   9       10.71       12.27      2.77 o 
   9   2   9       16.13       13.21      3.51 o 
   1   3   9      103.40      102.43      5.52 o 
   2   3   9        0.02       -2.06      1.67 o 
   3   3   9        4.40        2.93      1.86 o 
   4   3   9        0.09       -2.07      1.91 o 
   5   3   9       90.79       72.81      6.29 o 
   6   3   9        6.49        5.06      2.56 o 
   7   3   9        0.32        0.42      2.26 o 
   8   3   9        1.43        0.10      2.13 o 
   9   3   9       27.36       23.30      3.72 o 
   1   4   9        3.32        0.92      2.07 o 
   2   4   9      126.98      137.93      4.81 o 
   3   4   9        0.65       -2.25      2.33 o 
   4   4   9       56.07       62.52      6.15 o 
   5   4   9        9.96        4.57      2.96 o 
   6   4   9       40.51       38.84      7.23 o 
   7   4   9        1.12       -2.72      2.42 o 
   1   5   9       18.97       21.55      3.19 o 
   2   5   9       25.64       20.07      3.67 o 
   3   5   9       65.39       79.77      4.87 o 
   4   5   9       55.14       57.21      4.88 o 
   5   5   9       54.32       60.61      5.80 o 
   6   5   9        0.28       -1.51      2.75 o 
   1   6   9       15.99       12.94      3.63 o 
   2   6   9       10.38       22.10      4.01 o 
   0   0  10      171.95      170.85     10.45 o 
   1   0  10        0.09        1.57      2.95 o 
   2   0  10      343.20      234.42      9.03 o 
   3   0  10        1.22       -2.33      3.18 o 
   4   0  10        1.77       -1.20      2.39 o 
   5   0  10        8.31        3.97      2.88 o 
   6   0  10      207.80      207.69     12.36 o 
   7   0  10       12.59       14.39      6.07 o 
   8   0  10      251.42      332.07     15.34 o 
   0   1  10        0.48        2.57      2.19 o 
   1   1  10      233.29      211.58     16.16 o 
   2   1  10       55.93       49.86      4.26 o 
   3   1  10       36.43       44.79      3.32 o 
   4   1  10      159.77      123.70     18.95 o 
   5   1  10      108.87      115.09      6.82 o 
   6   1  10        2.78        0.98      3.63 o 
   7   1  10      112.01      150.15      6.59 o 
   8   1  10        6.38       11.16      3.59 o 
   0   2  10      188.23      171.18     29.51 o 
   1   2  10        0.01        0.10      1.63 o 
   2   2  10       16.79       18.97      2.36 o 
   3   2  10        2.05        0.86      2.26 o 
   4   2  10        0.02       -2.32      2.75 o 
   5   2  10        0.29       -0.64      2.38 o 
   6   2  10      134.21      131.15      7.26 o 
   7   2  10        7.06        4.34      3.23 o 
   0   3  10        6.19        9.66      3.40 o 
   1   3  10       82.83       76.52      3.77 o 
   2   3  10        0.12       -1.49      1.85 o 
   3   3  10        4.87        4.93      2.47 o 
   4   3  10        1.39        0.17      2.30 o 
   5   3  10      107.41      102.87      9.97 o 
   6   3  10        8.49       11.37      2.86 o 
   0   4  10      347.39      385.83     11.20 o 
   1   4  10       14.20       16.86      2.94 o 
   2   4  10        7.72        4.53      2.80 o 
   3   4  10        2.19       -3.45      2.31 o 
   4   4  10        4.30        5.06      2.83 o 
   5   4  10       23.41       26.40      4.52 o 
   0   5  10       20.08       24.23      4.82 o 
   1   1  11       10.57        6.54      2.31 o 
   2   1  11        4.69        3.28      2.02 o 
   3   1  11        7.42        3.64      1.82 o 
   4   1  11        4.97        3.37      2.64 o 
   5   1  11        3.32        2.69      2.69 o 
   1   2  11       23.01       19.83      2.82 o 
   2   2  11       22.78       18.47      2.60 o 
   3   2  11       43.72       35.83      3.05 o 
   4   2  11       17.83       10.19      2.51 o 
   1   3  11       44.66       45.56      3.62 o 
   2   3  11        1.95       -0.36      2.08 o 
                                                 
